# Supplementary material for: A systematic comparison of the MetaCyc and KEGG pathway databases
Source: BMC Bioinformatics. 2013 Mar 27;14:112. doi: 10.1186/1471-2105-14-112 (PMC3665663; doi:10.1186/1471-2105-14-112)
Supplement: Additional file 1 — The software used in building the KeggCyc DB is available for use with Pathway Tools as a Common Lisp source code file. [file 1471-2105-14-112-S1.xls]

## Sheet: Legend
MetaCyc Pathways
This table shows the full enrichment/depletion results for all MetaCyc pathway classes, sorted in descending order by percent of linked reactions. Pathway classes are highlighted in green if every corresponding pathway instance is completely linked to KEG
Kegg Pathways
This table shows the full enrichment/depletion results for all KEGG pathway classes, sorted in descending order by percent of linked reactions. Pathway classes are highlighted in green if every corresponding pathway instance is completely linked to MetaCy

## Sheet: MetaCyc Pathways
Pathway Class ID	Pathway Class Name	# Pathways	# Reactions	# Linked Rxns	% Linked Rxns	Enrichment P-value	Depletion P-value
Beta-Alanine-Degradation	&Beta; Alanine Degradation	2	3	3	100	1	1
o-Nitrophenol-Degradation	2 Nitrophenol Degradation	1	1	1	100	1	1
2-3-Butanediol-Degradation	2,3 Butanediol Degradation	2	2	2	100	1	1
4-Toluenesulfonate-Degradation	4 Toluenesulfonate Degradation	2	5	5	100	1	1
AIR-Biosynthesis	5 Aminoimidazole Ribonucleotide Biosynthesis	3	6	6	100	1	1
Acid-Resistance	Acid Resistance	2	2	2	100	1	1
Adenine-Adenosine-Salvage	Adenine And Adenosine Salvage	6	9	9	100	1	1
Allantoin-degradation	Allantoin Degradation	8	12	12	100	0.1	1
ASPARTATE-SYN	Aspartate Biosynthesis	2	2	2	100	1	1
ASPARTATE-DEG	Aspartate Degradation	2	2	2	100	1	1
Benzoate-Degradation	Benzoate Degradation	3	11	11	100	0.3	1
Cardiolipin-Biosynthesis	Cardiolipin Biosynthesis	2	4	4	100	1	1
Catechol-Degradation	Catechol Degradation	7	17	17	100	0.0023	1
Citrulline-Biosynthesis	Citrulline Biosynthesis	3	13	13	100	0.061	1
CMP-KDO-Biosynthesis	Cmp Kdo Biosynthesis	2	4	4	100	1	1
Cyanide-Detoxification	Cyanide Detoxification	2	3	3	100	1	1
D-Galactarate-Degradation	D Galactarate Degradation	2	6	6	100	1	1
D-Glucarate-Degradation	D Glucarate Degradation	2	6	6	100	1	1
GDP-Mannose-Biosynthesis	Gdp Mannose Biosynthesis	1	4	4	100	1	1
GGPP-Biosynthesis	Geranylgeranyldiphosphate Biosynthesis	3	18	18	100	0.0023	1
GLUTAMINE-DEG	Glutamine Degradation	2	2	2	100	1	1
Guanine-Guanosine-Salvage	Guanine And Guanosine Salvage	4	4	4	100	1	1
Guanosine-Nucleotides-Degradation	Guanosine Nucleotides Degradation	4	7	7	100	1	1
HISTIDINE-SYN	Histidine Biosynthesis	1	10	10	100	0.7	1
HOMOCYSTEINE-DEG	Homocysteine Degradation	1	2	2	100	1	1
Hydrogen-Oxidation	Hydrogen Oxidation	3	3	3	100	1	1
MANDELATE-DEG	Mandelates Degradation	2	18	18	100	0.00099	1
Myo-Inositol-Biosynthesis	Myo Inositol Biosynthesis	1	2	2	100	1	1
N-Acetylglucosamine-Degradation	N Acetylglucosamine Degradation	2	3	3	100	1	1
NAD-SYN	NAD Biosynthesis	8	23	23	100	1.6e-05	1
Nitric-Oxide-Biosynthesis	Nitric Oxide Biosynthesis	2	3	3	100	1	1
Pentose-Phosphate-Cycle	Pentose Phosphate Pathways	4	8	8	100	1	1
PHENYLALANINE-SYN	Phenylalanine Biosynthesis	2	5	5	100	1	1
PhosphatidylethanolamineBiosynthesis	Phosphatidylethanolamine Biosynthesis	3	6	6	100	1	1
PROLINE-DEG	Proline Degradation	1	2	2	100	1	1
Putrescine-Biosynthesis	Putrescine Biosynthesis	4	6	6	100	1	1
Pyrimidine-Ribonucleosides-Degradation	Pyrimidine Ribonucleosides Degradation	2	4	4	100	1	1
PYRROLIZIDINE-ALKALOIDS	Pyrrolizidine Alkaloids Biosynthesis	1	1	1	100	1	1
Quinate-Degradation	Quinate Degradation	2	4	4	100	1	1
SERINE-BIOSYNTHESIS	Serine Biosynthesis	2	5	5	100	1	1
SERINE-DEG	Serine Degradation	2	2	2	100	1	1
Shikimate-Degradation	Shikimate Degradation	2	3	3	100	1	1
Sorbitol-Biosynthesis	Sorbitol Biosynthesis	2	6	6	100	1	1
Taurine-degradation	Taurine Degradation	5	6	6	100	1	1
Tetrahydrobiopterin-Biosynthesis	Tetrahydrobiopterin Biosynthesis	2	5	5	100	1	1
Tetrapyrrole-Biosynthesis	Tetrapyrrole Biosynthesis	2	7	7	100	1	1
THREONINE-BIOSYNTHESIS	Threonine Biosynthesis	2	6	6	100	1	1
TRYPTOPHAN-BIOSYNTHESIS	Tryptophan Biosynthesis	1	6	6	100	1	1
TYROSINE-SYN	Tyrosine Biosynthesis	4	7	7	100	1	1
UDP-Nac-Galactosamine-Biosynthesis	Udp N Acetyl D Galactosamine Biosynthesis	2	7	7	100	1	1
UDP-NAc-Glucosamine-Biosynthesis	Udp N Acetyl D Glucosamine Biosynthesis	2	6	6	100	1	1
Urea-Degradation	Urea Degradation	2	3	3	100	1	1
VALINE-BIOSYNTHESIS	Valine Biosynthesis	1	4	4	100	1	1
Urate-Degradation	Urate Degradation	2	18	17	94.44	0.024	1
Purine-Nucleotides-Salvage	Purine Nucleotide Salvage	13	28	26	92.86	0.00017	1
HEME-SYN	Heme Biosynthesis	5	13	12	92.31	1	1
Pyrimidine-Nucleotide-Salvage	Pyrimidine Nucleotides Salvage	2	13	12	92.31	1	1
D-Glucuronate-Degradation	D Glucuronate Degradation	3	10	9	90	1	1
GLYCOLYSIS-VARIANTS	Glycolysis	6	30	27	90	0.002	1
TYROSINE-DEG	Tyrosine Degradation	3	10	9	90	1	1
Acetylmuramoyl-Pentapeptide-Biosynthesis	Udp N Acetylmuramoyl Pentapeptide Biosynthesis	2	10	9	90	1	1
Creatinine-Degradation	Creatinine Degradation	3	9	8	88.89	1	1
Reductive-TCA-Cycles	Reductive Tca Cycles	3	17	15	88.24	1	1
DHNA-Biosynthesis	1,4 Dihydroxy 2 Naphthoate Biosynthesis	2	8	7	87.5	1	1
ARGININE-SYN	Arginine Biosynthesis	5	16	14	87.5	1	1
CYSTEINE-DEG	Cysteine Degradation	4	8	7	87.5	1	1
GLYCEROL-DEG	Glycerol Degradation	7	8	7	87.5	1	1
ISOLEUCINE-DEG	Isoleucine Degradation	2	8	7	87.5	1	1
LEUCOANTHOCYANIDIN-SYN	Leucoanthocyanidins (Flavan 3,4 Diols) Biosynthesis	2	8	7	87.5	1	1
Acetyl-CoA-Butyrate	Acetyl Coa Fermentation To Butyrate	1	7	6	85.71	1	1
Formaldehyde-Assimilation	Formaldehyde Assimilation	3	28	24	85.71	0.016	1
Glycolate-Degradation	Glycolate Degradation	3	7	6	85.71	1	1
IMP-Biosynthesis	Inosine 5' Phosphate Biosynthesis	2	7	6	85.71	1	1
Sugar-Alcohols-Biosynthesis	Sugar Alcohols Biosynthesis	5	14	12	85.71	1	1
METHIONINE-SYN	Methionine Biosynthesis	13	34	29	85.29	0.004	1
NAD-Metabolism	NAD Metabolism	11	33	28	84.85	0.0021	1
Beta-Alanine-Biosynthesis	&Beta; Alanine Biosynthesis	5	13	11	84.62	1	1
MISCELLANEOUS-DEG	Miscellaneous Amino Acids Degradation	10	13	11	84.62	1	1
PROLINE-SYN	Proline Biosynthesis	5	13	11	84.62	1	1
Vitamin-B6-Biosynthesis	Vitamin B6 Biosynthesis	4	13	11	84.62	1	1
SECONDARY-CELL-WALL	Secondary Cell Wall	3	19	16	84.21	1	1
ALANINE-DEG	Alanine Degradation	4	6	5	83.33	1	1
ARGININE-DEG	Arginine Degradation	15	42	35	83.33	0.00046	1
Caffeine-Biosynthesis	Caffeine Biosynthesis	2	6	5	83.33	1	1
CMP-N-Acetylneuraminate-Biosynthesis	Cmp N Acetylneuraminate Biosynthesis	2	6	5	83.33	1	1
LEUCINE-SYN	Leucine Biosynthesis	1	6	5	83.33	1	1
S-adenosyl-L-methionine-cycle	S Adenosyl L Methionine Cycle	2	6	5	83.33	1	1
Xylose-Degradation	Xylose Degradation	4	23	19	82.61	0.4	1
Autotrophic-CO2-Fixation	Autotrophic CO$_2$ Fixation	7	57	47	82.46	1.3e-07	1
Metabolic-Regulators	Metabolic Regulators Biosynthesis	6	17	14	82.35	1	1
Protocatechuate-Degradation	Protocatechuate Degradation	3	17	14	82.35	1	1
Gluconeogenesis	Gluconeogenesis	2	28	23	82.14	0.0011	1
PUR-NUC-SYN	Purine Nucleotide Biosynthesis	19	56	46	82.14	3.2e-10	1
Abscisic-Acid-Biosynthesis	Abscisic Acid Biosynthesis	4	11	9	81.82	1	1
L-Arabinose-Degradation	L Arabinose Degradation	3	11	9	81.82	1	1
CO2-Fixation	CO$_2$ Fixation	9	59	48	81.36	2.8e-07	1
Adenosine-Nucleotides-Degradation	Adenosine Nucleotides Degradation	4	16	13	81.25	1	1
Acetone-Degradation	Acetone Degradation	2	5	4	80	1	1
ALANINE-SYN	Alanine Biosynthesis	4	5	4	80	1	1
Alcohol-Degradation	Alcohols Degradation	17	30	24	80	0.016	1
Choline-Degradation	Choline Degradation	3	5	4	80	1	1
CoA-Biosynthesis	Coenzyme A Biosynthesis	6	20	16	80	0.6	1
GLUTAMATE-SYN	Glutamate Biosynthesis	7	10	8	80	1	1
GLUTAMATE-DEG	Glutamate Degradation	10	35	28	80	0.015	1
Nitrophenol-Degradation	Nitophenol Degradation	3	10	8	80	1	1
Oxalate-Degradation	Oxalate Degradation	5	10	8	80	1	1
Photosynthesis	Photosynthesis	5	30	24	80	0.004	1
Trehalose-Degradation	Trehalose Degradation	6	10	8	80	1	1
SUGAR-ALCOHOLS-DEG	Sugar Alcohols Degradation	12	68	54	79.41	6e-06	1
Adenosylcobalamin-Biosynthesis	Adenosylcobalamin Biosynthesis	5	38	30	78.95	0.03	1
2-Nirobenzoate-Degradation	2 Nitrobenzoate Degradation	2	9	7	77.78	1	1
p-Nitrophenol-Degradation	4 Nitrophenol Degradation	2	9	7	77.78	1	1
Rhamnose-Biosynthesis	Rhamnose Biosynthesis	4	9	7	77.78	1	1
TCA-VARIANTS	Tca Cycle	9	36	28	77.78	0.1	1
Thiamin-Salvage	Thiamin Salvage	5	9	7	77.78	1	1
Brassinosteroid-Biosynthesis	Brassinosteroids Biosynthesis	2	35	27	77.14	0.2	1
Polyamine-Biosynthesis	Amines And Polyamines Biosynthesis	37	74	57	77.03	6.9e-06	1
Putrescine-Degradation	Putrescine Degradation	5	13	10	76.92	1	1
s-Triazine-Degradation	S Triazine Degredation	7	17	13	76.47	1	1
Pyruvate-Degradation	Pyruvate Fermentation	22	38	29	76.32	0.07	1
Cobalamin-Biosynthesis	Cobalamin Biosynthesis	9	46	35	76.09	0.025	1
TOLUENE-DEG	Toluenes Degradation	13	46	35	76.09	0.0072	1
2-Aminoethylphosphonate-Degradation	2 Aminoethylphosphonate Degradation	2	4	3	75	1	1
4-Aminobutyraye-Degradation	4 Aminobutyrate Degradation	6	12	9	75	1	1
4-Hydroxyproline-Degradation	4 Hydroxyproline Degradation	2	8	6	75	1	1
Abscisic-Acid-Degradation	Abscisic Acid Degradation	2	4	3	75	1	1
Abscisic-Acid-Derivative-Biosynthesis	Abscisic Acid Derivative Biosynthesis	2	4	3	75	1	1
Alginate-Biosynthesis	Alginate Biosynthesis	2	4	3	75	1	1
Ammonia-Assimilation	Ammonia Assimilation	4	4	3	75	1	1
PRPP-Biosynthesis	Prpp Biosynthesis	2	4	3	75	1	1
Purine-Degradation	Purine Nucleotides Degradation	15	48	36	75	0.096	1
PYRROLIDINE-ALKALOIDS	Pyrrolidine, Piperidine And Pyridine Alkaloids Biosynthesis	3	4	3	75	1	1
Sesquiterpenoid-Degradation	Sesquiterpenoids Degradation	2	4	3	75	1	1
Sulfoacetaldehyde-Degradation	Sulfoacetaldehyde Degradation	3	4	3	75	1	1
SUGAR-ACIDS-DEG	Sugar Acids Degradation	15	43	32	74.42	0.1	1
LIGNIN-SYN	Lignins Biosynthesis	4	23	17	73.91	1	1
METHIONINE-DEG	Methionine Degradation	4	19	14	73.68	1	1
C1-COMPOUNDS	C1 Compounds Utilization And Assimilation	28	102	75	73.53	9.3e-09	1
Purine-Nucleotide-De-Novo-Biosynthesis	Purine Nucleotide De Novo Biosynthesis	6	30	22	73.33	0.00049	1
D-Arabinose-Degradation	D Arabinose Degradation	3	11	8	72.73	1	1
Folate-Biosynthesis	Folate Biosynthesis	12	33	24	72.73	0.4	1
PhosphatidylglycerolBiosynthesis	Phosphatidylglycerol Biosynthesis	3	11	8	72.73	1	1
LYSINE-DEG	Lysine Degradation	12	40	29	72.5	1	1
ISOQUINOLINE-ALKALOIDS	Isoquinoline And Benzylisoquinoline Alkaloids Biosynthesis	10	57	41	71.93	0.046	1
Amino-Acid-Biosynthesis	Amino Acids Biosynthesis	112	260	186	71.54	1.4e-20	1
Flavin-Biosynthesis	Flavin Biosynthesis	4	14	10	71.43	1	1
PhosphatidylcholineBiosynthesis	Phosphatidylcholine Biosynthesis	6	14	10	71.43	1	1
Polyprenyl-Biosynthesis	Polyprenyl Biosynthesis	19	35	25	71.43	1	1
IND-AMINO-ACID-SYN	Individual Amino Acids Biosynthesis	99	244	174	71.31	4e-19	1
NUCLEO-DEG	Nucleosides And Nucleotides Degradation	29	90	64	71.11	0.00014	1
Fermentation	Fermentation	46	106	75	70.75	3.6e-05	1
TERPENOID-ALKALOIDS	Terpenoid Alkaloids Biosynthesis	3	41	29	70.73	1	1
GALLATE-DEG	Gallate Degradation	3	17	12	70.59	1	1
Benzoyl-CoA-Degradation	Benzoyl Coa Degradation	3	20	14	70	1	1
ISOPRENOIDS	Hemiterpenes Biosynthesis	3	10	7	70	1	1
LYSINE-SYN	Lysine Biosynthesis	6	30	21	70	1	1
O-Antigen-Biosynthesis	O Antigen Biosynthesis	10	20	14	70	1	1
OTHER-ENERGY	Other	5	10	7	70	1	1
Propionate-Degradation	Propionate Degradation	3	10	7	70	1	1
VALINE-DEG	Valine Degradation	2	10	7	70	1	1
Chlorophyllide-a-Biosynthesis	Chlorophyllide A Biosynthesis	2	13	9	69.23	1	1
ISOLEUCINE-SYN	Isoleucine Biosynthesis	6	22	15	68.18	1	1
Amino-Acid-Degradation	Amino Acids Degradation	118	326	222	68.1	2e-17	1
Pyrimidine-Degradation	Pyrimidine Degradation	7	25	17	68	1	1
PYR-NUC-SYN	Pyrimidine Nucleotide Biosynthesis	8	53	36	67.92	0.0057	1
Sugar-Derivatives	Sugar Derivatives Degradation	42	162	109	67.28	3.8e-06	1
Atrazine-Degradation	Atrazine Degradation	4	9	6	66.67	1	1
Choline-Biosynthesis	Choline Biosynthesis	3	12	8	66.67	1	1
COUMARIN-PHYTOALEXINS	Coumarin Phytoalexins Biosynthesis	1	3	2	66.67	1	1
Divinyl-Ether-Biosynthesis	Divinyl Ether Biosynthesis	2	6	4	66.67	1	1
Ethanol-Degradation	Ethanol Degradation	4	6	4	66.67	1	1
Formaldehyde-Oxidation	Formaldehyde Oxidation	6	21	14	66.67	1	1
GLYCINE-SYN	Glycine Biosynthesis	5	21	14	66.67	1	1
HISTIDINE-DEG	Histidine Degradation	6	18	12	66.67	1	1
Lactaldehyde-Degradation	Lactaldehyde Degradation	2	3	2	66.67	1	1
Mannosylglycerate-Biosynthesis	Mannosylglycerate Biosynthesis	2	3	2	66.67	1	1
Phenylethylamine-Degradation	Phenylethylamine Degradation	2	3	2	66.67	1	1
Sugars-And-Polysaccharides	Sugars Degradation	51	162	108	66.67	1.5e-05	1
Xylene-Degradation	Xylene Degradation	2	6	4	66.67	1	1
SUCROSE-DEG	Sucrose Degradation	6	32	21	65.62	1	1
Aldehyde-Degradation	Aldehyde Degradation	12	20	13	65	1	1
LEUCINE-DEG	Leucine Degradation	3	11	7	63.64	1	1
Nitrobenzoate-Degradation	Nitrobenzoate Degradation	3	11	7	63.64	1	1
ASPARAGINE-SYN	Asparagine Biosynthesis	5	8	5	62.5	1	1
Carotenoid-Degradation	Carotenoids Degradation	2	8	5	62.5	1	1
LACTOSE-DEG	Lactose Degradation	3	8	5	62.5	1	1
Methylglyoxal-Detoxification	Methylglyoxal Detoxification	8	16	10	62.5	1	1
Pantothenate-Biosynthesis	Pantothenate Biosynthesis	3	8	5	62.5	1	1
PURINE-ALKALOIDS	Purine Alkaloids Biosynthesis	4	8	5	62.5	1	1
Sulfite-Oxidation	Sulfite Oxidation	6	8	5	62.5	1	1
Tetraterpenoid-Degradation	Tetraterpenoids Degradation	2	8	5	62.5	1	1
AMINE-DEG	Amines And Polyamines Degradation	52	122	76	62.3	0.2	1
CARBOXYLATES-DEG	Carboxylates Degradation	44	132	82	62.12	1e-05	1
Chlorocatechol-Degradation	Chlorocatechol Degradation	7	26	16	61.54	1	1
Chorismate-Biosynthesis	Chorismate Biosynthesis	3	13	8	61.54	1	1
CYSTEINE-SYN	Cysteine Biosynthesis	6	13	8	61.54	1	1
Nicotinate-Degradation	Nicotinate Degradation	3	18	11	61.11	1	1
Phytate-Biosynthesis	Phytate Biosynthesis	6	18	11	61.11	1	1
THREONINE-DEG	Threonine Degradation	5	18	11	61.11	1	1
2-Aminobenzoate-Degradation	2 Aminobenzoate Degradation	4	5	3	60	1	1
Acetyl-CoA-Biosynthesis	Acetyl Coa Biosynthesis	4	5	3	60	1	1
Demethylmenaquinone-Biosynthesis	Demethylmenaquinol Biosynthesis	8	20	12	60	1	1
GLUTAMINE-SYN	Glutamine Biosynthesis	4	15	9	60	1	1
Lipopolysaccharide-Biosynthesis	Lipopolysaccharide Biosynthesis	15	45	27	60	1	1
Phenol-Degradation	Phenol Degradation	2	5	3	60	1	1
PHENYLPROPANOID-DERIVATIVE-DEG	Phenylpropanoid Derivatives Degradation	3	5	3	60	1	1
Pinitol-Biosynthesis	Pinitol Biosynthesis	2	5	3	60	1	1
QUINOLIZIDINE-ALKALOIDS	Quinolizidine Alkaloids Biosynthesis	1	5	3	60	1	1
Methylthioadenosine-Degradation	S Methyl 5' Thioadenosine Degradation	4	5	3	60	1	1
Sulfoaromatics-Degradation	Sulfoaromatic Compounds Degradation	4	10	6	60	1	1
Vancomycin-Resistnace	Vancomycin Resistance	2	5	3	60	1	1
Pyrimidine-De-Novo-Biosyn	Pyrimidine Nucleotides De Novo Biosynthesis	2	17	10	58.82	1	1
GLYCOGEN-BIOSYN	Glucogen And Starch Biosynthesis	3	12	7	58.33	1	1
Uracil-Degradation	Uracil Degradation	3	12	7	58.33	1	1
Interconversion	Interconversions	13	74	43	58.11	1	1
SUGAR-NUCLEOTIDES	Sugar Nucleotides Biosynthesis	42	107	62	57.94	1	1
TRYPTOPHAN-DEG	Tryptophan Degradation	13	52	30	57.69	1	1
Vitamin-Biosynthesis	Vitamins Biosynthesis	68	223	128	57.4	1.4e-06	1
Methyl-Citrate-Cycle	2 Methylcitrate Cycle	2	7	4	57.14	1	1
All-Trans-Farnesyl-PP-Biosynthesis	All Trans Farnesyl Pp Biosynthesis	2	7	4	57.14	1	1
PHENYLALANINE-DEG	Phenylalanine Degradation	4	16	9	56.25	1	1
Porphyrin-Compounds-Biosynthesis	Porphyrin Compounds Biosynthesis	14	48	27	56.25	1	1
Energy-Metabolism	Generation Of Precursor Metabolites And Energy	162	304	170	55.92	2.6e-09	1
CYANOGENIC-GLUCOSIDE-DEG	Cyanogenic Glucosides Degradation	4	9	5	55.56	1	1
QUINOLINE-ALKALOIDS	Quinoline Alkaloids Biosynthesis	2	9	5	55.56	1	1
Spermidine-Biosynthesis	Spermidine Biosynthesis	3	9	5	55.56	1	1
FLAVONE-SYN	Flavones Biosynthesis	7	29	16	55.17	1	1
3-Chlorocatechol-Degradation	3 Chlorocatechol Degradation	3	11	6	54.55	1	1
Stearate-Biosynthesis	Stearate Biosynthesis	2	11	6	54.55	1	1
CARBO-BIOSYNTHESIS	Sugars Biosynthesis	66	206	112	54.37	1	1
GALACTOSE-DEGRADATION	Galactose Degradation	5	24	13	54.17	1	1
Nucleotide-Biosynthesis	Nucleosides And Nucleotides Biosynthesis	35	128	69	53.91	6.8e-05	1
CHALCONE-SYN	Chalcones Biosynthesis	4	13	7	53.85	1	1
Other-Amino-Acid-Biosynthesis	Other Amino Acid Biosynthesis	11	52	28	53.85	1	1
Phylloquinone-Biosynthesis	Phylloquinol Biosynthesis	2	13	7	53.85	1	1
INDOLE-ALKALOIDS	Indole Alkaloids Biosynthesis	7	56	30	53.57	1	1
Chlorobenzene-Degradation	Chlorobenzene Degradation	6	17	9	52.94	1	1
ISOFLAVONOID-PHYTOALEXINS	Isoflavonoid Phytoalexins Biosynthesis	17	74	39	52.7	1	1
ALKALOIDS-SYN	Alkaloids Biosynthesis	51	226	119	52.65	1	1
Cyclitols-Biosynthesis	Cyclitols Biosynthesis	17	49	25	51.02	1	1
SUGAR-DERIVS	Sugar Derivatives Biosynthesis	21	61	31	50.82	1	1
2-Oxobutanoate-Degradation	2 Oxobutanoate Degradation	2	6	3	50	1	1
Acetate-Formation	Acetate Formation	3	4	2	50	1	1
ASPARAGINE-DEG	Asparagine Degradation	2	4	2	50	1	1
CDP-diacylglycerol-Biosynthesis	Cdp Diacylglycerol Biosynthesis	3	8	4	50	1	1
Chlorophyll-Biosynthesis	Chlorophyll Biosynthesis	7	36	18	50	1	1
CINNAMATE-SYN	Cinnamates Biosynthesis	15	50	25	50	1	1
D-Galacturonate-Degradation	D Galacturonate Degradation	3	10	5	50	1	1
L-rhamnose-Degradation	L Rhamnose Degradation	3	14	7	50	1	1
Mercury-Detoxification	Mercury Detoxification	1	2	1	50	1	1
Methane-Oxidation	Methane Oxidation To Methanol	2	2	1	50	1	1
Methanol-Oxidation	Methanol Oxidation	5	6	3	50	1	1
Methylamine-Degradation	Methylamine Degradation	2	4	2	50	1	1
Phospholipid-Biosynthesis	Phospholipid Biosynthesis	26	94	47	50	1	1
PRIMARY-CELL-WALL	Primary Cell Wall	3	4	2	50	1	1
Sulfate-Reduction	Sulfate Reduction	5	14	7	50	1	1
Sulfolactate-Degradation	Sulfolactate Degradation	4	10	5	50	1	1
Sulfur-Disproportionation	Sulfur Disproportionation	3	6	3	50	1	1
Tetrathionate-Reduction	Tetrathionate Reduction	3	4	2	50	1	1
Phenolic-Compounds-Degradation	Phenolic Compounds Degradation	14	55	27	49.09	1	1
AROMATIC-COMPOUNDS-DEGRADATION	Aromatic Compounds Degradation	171	526	255	48.48	1	1
Ascorbate-Biosynthesis	Ascorbate Biosynthesis	7	33	16	48.48	1	1
Antibiotic-Resistance	Antibiotic Resistance	6	36	17	47.22	1	1
ANAEROBIC-RESPIRATION	Anaerobic Respiration	16	34	16	47.06	1	1
COFACTOR-DEGRADATION	Cofactors, Prosthetic Groups, Electron Carriers Degradation	4	15	7	46.67	1	1
Sterol-Biosynthesis	Sterol Biosynthesis	13	133	62	46.62	1	1
Ethylene-Biosynthesis	Ethylene Biosynthesis	3	13	6	46.15	1	1
Carbohydrates-Biosynthesis	Carbohydrates Biosynthesis	98	310	143	46.13	1	1
Cofactor-Biosynthesis	Cofactors, Prosthetic Groups, Electron Carriers Biosynthesis	199	578	266	46.02	1	1
4-Hydroxybenzoate-Biosynthesis	4 Hydroxybenzoate Biosynthesis	5	11	5	45.45	1	1
Chlorophyll-a-Biosynthesis	Chlorophyll A Biosynthesis	4	33	15	45.45	1	1
MONOTERPENOID-SYN	Monoterpenoids Biosynthesis	15	53	24	45.28	1	1
SECONDARY-METABOLITE-DEGRADATION	Secondary Metabolites Degradation	85	349	157	44.99	1	1
DITERPENOID-SYN	Diterpenoids Biosynthesis	27	129	58	44.96	1	1
GIBBERELLIN-SYN	Gibberellins Biosynthesis	9	38	17	44.74	1	1
6-HM-Dihydropterin-PP-Biosynthesis	6 Hydroxymethyl Dihydropterin Diphosphate Biosynthesis	2	9	4	44.44	1	1
Butanediol-Biosynthesis	Butanediol Biosynthesis	6	9	4	44.44	1	1
Glycosaminoglycans-Biosynthesis	Glycosaminoglycans Biosynthesis	8	27	12	44.44	1	1
Plant-Hormone-Biosynthesis	Plant Hormones Biosynthesis	39	199	88	44.22	1	1
Cell-Structure-Biosynthesis	Cell Structures Biosynthesis	46	207	91	43.96	1	1
Betaine-Biosynthesis	Betaine Biosynthesis	8	16	7	43.75	1	1
Degradation	Degradation/Utilization/Assimilation	825	2300	1003	43.61	1	1
3-Dehydroquinate-Biosynthesis	3 Dehydroquinate Biosynthesis	2	7	3	42.86	1	1
Thiosulfate-Disproportionation	Thiosulfate Disproportionation	4	7	3	42.86	1	1
HORMONE-SYN	Hormones Biosynthesis	49	248	106	42.74	1	1
NITROGEN-DEG	Nitrogen Compounds Metabolism	20	40	17	42.5	1	1
PLANT-CELL-STRUCTURE	Plant Cell Structures	10	59	25	42.37	1	1
Carbohydrates-Degradation	Carbohydrates Degradation	87	290	122	42.07	1	1
ANTHOCYANIN-SYN	Anthocyanins Biosynthesis	12	36	15	41.67	1	1
Arsenate-Detoxification	Arsenate Detoxification	4	12	5	41.67	1	1
CHEMOAUTOTROPHIC-ENERGY-METABOLISM	Chemoautotrophic Energy Metabolism	15	24	10	41.67	1	1
Lycopene-Biosynthesis	Lycopene Biosynthesis	2	12	5	41.67	1	1
Phosphorus-Compounds	Phosphorus Compounds Metabolism	7	12	5	41.67	1	1
Respiration	Respiration	27	51	21	41.18	1	1
Detoxification	Detoxification	35	127	52	40.94	1	1
FLAVONOL-SYN	Flavonols Biosynthesis	13	54	22	40.74	1	1
Reductants	Reductants Biosynthesis	10	27	11	40.74	1	1
CYCLITOLS-DEG	Cyclitols Degradation	9	42	17	40.48	1	1
FLAVONOID-SYN	Flavonoids Biosynthesis	81	286	115	40.21	1	1
Other-biosynthesis	Other Biosynthesis	39	102	41	40.2	1	1
Activation-Inactivation-Interconversion	Activation/Inactivation/Interconversion	23	127	51	40.16	1	1
GLYCINE-DEG	Glycine Degradation	2	5	2	40	1	1
Pyrimid-Deoxyribonucleot-De-Novo-Biosyn	Pyrimidine Deoxyribonucleotides De Novo Biosynthesis	2	15	6	40	1	1
Trehalose-biosynthesis	Trehalose Biosynthesis	7	10	4	40	1	1
TROPANE-ALKALOIDS	Tropane Alkaloids Biosynthesis	4	25	10	40	1	1
ISOFLAVONOID-SYN	Isoflavonoids Biosynthesis	29	108	42	38.89	1	1
FLAVANONES-SYN	Flavanones Biosynthesis	5	13	5	38.46	1	1
Hydrogen-Production	Hydrogen Production	9	13	5	38.46	1	1
Fatty-Acid-and-Lipid-Degradation	Fatty Acid And Lipids Degradation	21	81	31	38.27	1	1
CYTOKININ-BIOSYNTHESIS	Cytokinins Biosynthesis	6	34	13	38.24	1	1
CAFFEINE	Caffeine Degradation	5	21	8	38.1	1	1
Polysaccharides-Biosynthesis	Polysaccharides Biosynthesis	22	74	28	37.84	1	1
Fluorene-Degradation	Fluorene Degradation	2	8	3	37.5	1	1
Cell-Wall-Biosynthesis	Cell Wall Biosynthesis	13	81	30	37.04	1	1
AROMATIC-COMPOUNDS-BIOSYN	Aromatic Compounds Biosynthesis	28	63	23	36.51	1	1
ALKALOIDS	Alkaloids Degradation	6	22	8	36.36	1	1
CHLORINATED-COMPOUNDS-DEG	Chlorinated Compounds Degradation	39	154	56	36.36	1	1
PHYTOALEXIN-SYN	Phytoalexins Biosynthesis	28	135	49	36.3	1	1
Menaquinone-Biosynthesis	Menaquinol Biosynthesis	17	36	13	36.11	1	1
Thiamine-Biosynthesis	Thiamin Biosynthesis	16	25	9	36	1	1
Carveol-Degradation	Carveol Degradation	2	28	10	35.71	1	1
PHENYLPROPANOID-SYN	Phenylpropanoid Derivatives Biosynthesis	144	489	172	35.17	1	0.081
Auxin-Biosynthesis	Auxins Biosynthesis	10	40	14	35	1	1
N-CONTAINING-SECONDARY-CMPD-SYN	Nitrogen Containing Secondary Compounds Biosynthesis	73	383	134	34.99	1	0.5
COUMARIN-SYN	Coumarins Biosynthesis	6	23	8	34.78	1	1
Biosynthesis	Biosynthesis	1182	4215	1459	34.61	1	2.3e-16
Resin-Acids-Biosynthesis	Resin Acids Biosynthesis	7	32	11	34.37	1	1
Chloroaromatic-Compounds-Degradation	Chloroaromatic Compounds Degradation	31	110	37	33.64	1	1
Gamma-linolenate-Biosynthesis	&Gamma; Linolenate Biosynthesis	2	3	1	33.33	1	1
AEROBIC-RESPIRATION	Aerobic Respiration	10	12	4	33.33	1	1
Cellulose-Degradation	Cellulose Degradation	3	12	4	33.33	1	1
Coenzyme-M-Biosynthesis	Coenzyme M Biosynthesis	2	9	3	33.33	1	1
Cyclopropane-fatty-acid-biosyn	Cyclopropane Fatty Acids Biosynthesis	2	3	1	33.33	1	1
FLAVONOID-DEG	Flavonoids Degradation	1	3	1	33.33	1	1
Heme-Degradation	Heme Compounds Degradation	3	9	3	33.33	1	1
Manganese-Oxidation	Manganese Oxidation	2	3	1	33.33	1	1
Oleate-Biosynthesis	Oleate Biosynthesis	3	6	2	33.33	1	1
SUCC-DEG	Succinate Degradation	1	3	1	33.33	1	1
Thiocyanate-Degradation	Thiocyanate Degradation	2	3	1	33.33	1	1
Terpenoid-Biosynthesis	Terpenoids Biosynthesis	127	530	176	33.21	1	0.0012
Peptidoglycan-Biosynthesis	Peptidoglycan Biosynthesis	5	40	13	32.5	1	1
TERPENOID-DEG	Terpenoids Degradation	18	99	31	31.31	1	1
Antibiotic-Biosynthesis	Antibiotic Biosynthesis	37	240	75	31.25	1	1
BIOTIN-SYN	Biotin Biosynthesis	5	16	5	31.25	1	1
Other-Degradation	Degradation/Utilization/Assimilation Other	25	112	35	31.25	1	1
Oligosaccharides-Biosynthesis	Oligosaccharides Biosynthesis	8	29	9	31.03	1	1
Metabolic-Clusters	Metabolic Clusters	24	158	49	31.01	1	1
Noncarbon-Nutrients	Inorganic Nutrients Metabolism	100	165	51	30.91	1	1
SECONDARY-METABOLITE-BIOSYNTHESIS	Secondary Metabolites Biosynthesis	460	1896	579	30.54	1	3.8e-35
CAROTENOID-SYN	Carotenoids Biosynthesis	21	82	25	30.49	1	1
CYANOGENIC-GLUCOSIDE-SYN	Cyanogenic Glucosides Biosynthesis	3	20	6	30	1	1
Chitin-Degradation	Chitin Degradation	3	17	5	29.41	1	1
Nitroaromatic-Degradation	Nitroaromatic Compounds Degradation	15	68	20	29.41	1	1
Dimethylsulfide-Degradation	Dimethylsulfide Degradation	3	7	2	28.57	1	1
Ascorbate-Degradation	L Ascorbate Degradation	5	21	6	28.57	1	1
Plastoquinone-Biosynthesis	Plastoquinol Biosynthesis	3	7	2	28.57	1	1
PRENYLFLAVONOID-SYN	Prenylflavonoids Biosynthesis	2	7	2	28.57	1	1
STILBENE-PHYTOALEXINS	Stilbene Phytoalexins Biosynthesis	2	7	2	28.57	1	1
Sulfur-Oxidation	Sulfur Oxidation	4	14	4	28.57	1	1
Nitrate-Reduction	Nitrate Reduction	8	18	5	27.78	1	1
Sulfur-Assimilation	Sulfur Compounds Metabolism	68	98	27	27.55	1	1
Phenylacetate-Degradation	Phenylacetate Degradation	2	11	3	27.27	1	1
Chlorobenzoate-Degradation	Chlorobenzoate Degradation	6	19	5	26.32	1	1
METHANOGENESIS	Methanogenesis	13	31	8	25.81	1	1
Acetoin-Biosynthesis	Acetoin Biosynthesis	4	8	2	25	1	1
Demethylmenaquinol-8-Biosynthesis	Demethylmenaquinol 8 Biosynthesis	3	8	2	25	1	1
Quinone-Biosynthesis	Quinol And Quinone Biosynthesis	45	112	28	25	1	0.056
Salicylate-Degradation	Salicylate Degradation	4	8	2	25	1	1
SPERMINE-SPERMIDINE-DEG	Spermine And Spermidine Degradation	3	12	3	25	1	1
FATTY-ACID-DERIVATIVE-SYN	Fatty Acid Derivatives Biosynthesis	7	37	9	24.32	1	1
Organic-solutes-Biosynthesis	Organic Solutes Biosynthesis	17	33	8	24.24	1	1
TRITERPENOID-SYN	Triterpenoids Biosynthesis	20	91	22	24.18	1	1
Siderophores-Biosynthesis	Siderophore Biosynthesis	17	76	18	23.68	1	1
TETRATERPENOID-SYN	Tetraterpenoids Biosynthesis	19	82	19	23.17	1	0.2
Aminoacyl-tRNAs-Charging	Aminoacyl Trna Charging	4	27	6	22.22	1	1
Ammonia-oxidation	Ammonia Oxidation	3	9	2	22.22	1	1
Autoinducer-Biosynthesis	Autoinducer Biosynthesis	3	9	2	22.22	1	1
Salicylate-Biosynthesis	Salicylate Biosynthesis	6	9	2	22.22	1	1
SESQUITERPENOID-SYN	Sesquiterpenoids Biosynthesis	32	114	25	21.93	1	0.0016
Lipid-Biosynthesis	Fatty Acids And Lipids Biosynthesis	125	734	159	21.66	1	0.1
QUINONE-SYN	Quinones Biosynthesis	8	28	6	21.43	1	1
Benzoate-Biosynthesis	Benzoate Biosynthesis	5	24	5	20.83	1	1
Inactivation	Inactivation	5	24	5	20.83	1	1
AURONE-SYN	Aurones Biosynthesis	2	15	3	20	1	1
CARN-DEG	Carnitine Degradation	3	10	2	20	1	1
TANNIN-SYN	Hydrolyzable Tannins Biosynthesis	4	15	3	20	1	1
Limonene-Degradation	Limonene Degradation	3	15	3	20	1	1
Lipoate-Biosynthesis	Lipoate Biosynthesis	3	5	1	20	1	1
NON-PROTEIN-AMINO-ACID-SYN	Non Protein Amino Acids Biosynthesis	6	15	3	20	1	1
Selenocysteine-Biosynthesis	Selenocysteine Biosynthesis	2	5	1	20	1	1
STILBENE-SYN	Stilbenes Biosynthesis	4	10	2	20	1	1
XANTHONE-SYN	Xanthones Biosynthesis	3	10	2	20	1	1
BENZENOID-SYN	Benzenoids Biosynthesis	12	36	7	19.44	1	1
BETALAIN-ALKALOIDS	Betalaine Alkaloids Biosynthesis	8	26	5	19.23	1	1
Starch-Degradation	Starch Degradation	5	26	5	19.23	1	1
GIBBERELLINS-DEGRADATION	Gibberellins Degradation	3	21	4	19.05	1	1
Sulfide-Oxidation	Sulfide Oxidation	6	16	3	18.75	1	1
Glycogen-Degradation	Glycogen Degradation	3	11	2	18.18	1	1
Nicotine-Degradation	Nicotine Degradation	3	33	6	18.18	1	1
N-CONTAINING-SECONDARY-CMPD-DEG	Nitrogen Containing Secondary Compounds Degradation	18	77	13	16.88	1	0.001
Nitrobenzene-Degradation	Nitrobenzene Degradation	3	12	2	16.67	1	1
Ubiquinone-Biosynthesis	Ubiquinol Biosynthesis	10	54	9	16.67	1	0.05
Vitamin-A-Biosynthesis	Vitamin A Biosynthesis	4	19	3	15.79	1	1
7-Keto-8-aminopelargonate-Biosynthesis	7 Keto,8 Aminopelargonate Biosynthesis	2	13	2	15.38	1	1
Dimethylsulfoniopropionate-Degradation	Dimethylsulfoniopropionate Degradation	4	7	1	14.29	1	1
Nitro-Toluene-Degradation	Nitrotoluene Degradation	3	14	2	14.29	1	1
Thiosulfate-Oxidation	Thiosulfate Oxidation	4	7	1	14.29	1	1
TERPENOID-PHYTOALEXINS	Terpenoid Phytoalexins Biosynthesis	5	37	5	13.51	1	0.2
POLYSACCHARIDES-DEG	Polysaccharides Degradation	33	127	17	13.39	1	2e-10
Carbon-tetrachloride-degradation	Carbon Tetrachloride Degradation	3	15	2	13.33	1	1
Electron-Transfer	Electron Transfer	13	15	2	13.33	1	1
N-CONTAINING-GLUCOSIDE-DEG	Nitrogen Containing Glucosides Degradation	8	39	5	12.82	1	0.079
PLANT-HORMONE-DEG	Plant Hormones Degradation	15	55	7	12.73	1	0.0016
Polymer-Degradation	Polymeric Compounds Degradation	35	136	17	12.5	1	3.5e-12
Rotenoids-Biosynthesis	Rotenoids Biosynthesis	3	16	2	12.5	1	1
Dimethylsulfoniopropionate-Biosynthesis	Dimethylsulfoniopropionate Biosynthesis	3	9	1	11.11	1	1
Dinitrotoluene-Degradation	Dinitrotoluene Degradation	2	9	1	11.11	1	1
JH-III-Biosynthesis	Juvenile Hormone Iii Biosynthesis	2	9	1	11.11	1	1
Transport-Pathways	Transport	23	37	4	10.81	1	1
Fatty-Acid-Degradation	Fatty Acids Degradation	8	28	3	10.71	1	0.097
Activation	Activation	5	29	3	10.34	1	0.3
Glycosaminoglycan-Degradation	Glycosaminoglycan Degradation	3	20	2	10	1	1
INDOLE-PHYTOALEXIN-SYN	Indole Phytoalexins Biosynthesis	1	10	1	10	1	1
Palmitoleate-Biosynthesis	Palmitoleate Biosynthesis	2	10	1	10	1	1
Phytate-Degradation	Phytate Degradation	2	20	2	10	1	1
HORMONE-DEG	Hormones Degradation	24	124	12	9.68	1	2.7e-13
POLYKETIDE-SYN	Polyketides Biosynthesis	13	62	6	9.68	1	1.5e-05
N-CONTAINING-GLUCOSIDE-SYN	Nitrogen Containing Glucosides Biosynthesis	13	125	11	8.8	1	8e-15
3-Chlorobenzoate-Degradation	3 Chlorobenzoate Degradation	3	12	1	8.33	1	1
Unusual-fatty-acid-biosynthesis	Unusual Fatty Acid Biosynthesis	16	38	3	7.89	1	0.099
Thyroid-Hormone-Metabolism	Thyroid Hormone Metabolism	2	26	2	7.69	1	0.2
Jasmonates-Biosynthesis	Jasmonates Biosynthesis	5	28	2	7.14	1	0.058
Fatty-acid-biosynthesis	Fatty Acid Biosynthesis	49	354	20	5.65	1	0.00034
Palmitate-Biosynthesis	Palmitate Biosynthesis	2	42	2	4.76	1	1
TERPENOPHENOLICS-SYN	Terpenophenolics Biosynthesis	6	22	1	4.55	1	0.1
Steroids-Degradation	Steroids Degradation	8	46	2	4.35	1	4.2e-06
GLUCOSINOLATE-SYN	Glucosinolates Biosynthesis	9	104	4	3.85	1	2e-17
Cholesterol-Degradation	Cholesterol Degradation	4	33	1	3.03	1	0.00033
Nucleic-Acid-Processing	Nucleic Acid Processing	5	35	1	2.86	1	1
Dephospho-CoA-Biosynthesis	2' (5'' Phosphoribosyl) 3' Dephospho Coa Biosynthesis	2	3	0	0	1	1
3-Chlorotoluene-Degradation	3 Chlorotoluene Degradation	2	5	0	0	1	1
4-Nitrotoluene-Degradation	4 Nitrotoluene Degradation	2	11	0	0	1	1
APOCAROTENOID-SYN	Apocarotenoids Biosynthesis	4	20	0	0	1	0.024
AUXINS-DEGRADATION	Auxins Degradation	8	23	0	0	1	0.0041
Bergamotene-Biosynthesis	Bergamotene Biosynthesis	2	4	0	0	1	1
Carbon-disulfide-degradation	Carbon Disulfide Degradation	2	3	0	0	1	1
Carrageenan-Degradation	Carrageenan Degradation	3	7	0	0	1	1
Chlorotoluene-Degradation	Chlorotoluene Degradation	5	24	0	0	1	0.0023
Conjugated-Fatty-Acid-Biosynthesis	Conjugated Fatty Acid Biosynthesis	4	5	0	0	1	1
CYTOKININS-DEGRADATION	Cytokinins Degradation	1	5	0	0	1	1
Dichlorotoluene-Degradation	Dichlorotoluene Degradation	3	19	0	0	1	0.042
ELLAGITANNINS	Ellagitannins Biosynthesis	1	2	0	0	1	1
EPIDERMAL-STRUCTURE	Epidermal Structures	2	19	0	0	1	0.042
FLAVONOID-PHYTOALEXINS	Flavonoid Phytoalexins Biosynthesis	1	1	0	0	1	1
GALLOTANNINS	Gallotannins Biosynthesis	1	7	0	0	1	1
GLUCOSINOLATE-DEG	Glucosinolates Degradation	4	30	0	0	1	7e-05
Glucosylglycerate-Biosynthesis	Glucosylglycerate Biosynthesis	2	3	0	0	1	1
KDO-Lipid-IV-Transfer	Kdo Transfer To Lipid Iv<Sub>A</Sub>	2	5	0	0	1	1
LIGNAN-SYN	Lignans Biosynthesis	5	20	0	0	1	0.024
Linoleate-Biosynthesis	Linoleate Biosynthesis	2	4	0	0	1	1
Malonate-Degradation	Malonate Degradation	2	6	0	0	1	1
Mannosylglucosylglycerate-Biosynthesis	Mannosylglucosylglycerate Biosynthesis	2	5	0	0	1	1
Melatonin-Degradation	Melatonin Degradation	4	11	0	0	1	1
Methylthiopropionate-Degradation	Methylthiopropionate Degradation	2	4	0	0	1	1
Molybdenum-Cofactor-Biosynthesis	Molybdenum Cofactor Biosynthesis	1	7	0	0	1	1
Peptidoglycan-Cross-Bridge-Biosynthesis	Peptidoglycan Cross Bridge Biosynthesis	4	9	0	0	1	1
Phytyl-Diphosphate-Biosynthesis	Phytyl Diphosphate Biosynthesis	1	3	0	0	1	1
POLYTERPENOID-SYN	Polyterpenoids Biosynthesis	1	1	0	0	1	1
PROANTHOCYANIDIN-SYN	Proanthocyanidins Biosynthesis	1	3	0	0	1	1
Protein-Degradation	Protein Degradation	3	8	0	0	1	1
Rhamnogalacturonan-Degradation	Rhamnogalacturonan Type I Degradation	2	8	0	0	1	1
Rhodoquinone-Biosynthesis	Rhodoquinone Biosynthesis	2	2	0	0	1	1
Sulfur-reduction	Sulfur Reduction	2	3	0	0	1	1
Tetrathionate-Oxidation	Tetrathionate Oxidation	1	1	0	0	1	1
Volatile-Benzenoids-Biosynthesis	Volatile Benzenoids Biosynthesis	1	4	0	0	1	1
Xylan-Degradation	Xylan Degradation	2	4	0	0	1	1
Xyloglucan-Degradation	Xyloglucan Degradation	3	8	0	0	1	1

## Sheet: Kegg Pathways
Pathway Class ID	Pathway Class Name	# Pathways	# Reactions	# Linked Rxns	% Linked Rxns	Enrichment P-value	Depletion P-value
Arginine-and-proline-metabolism	Arginine And Proline Metabolism	3	15	15	100	0.0071	1
Histidine-metabolism	Histidine Metabolism	2	14	14	100	0.016	1
Reaction-motif	Reaction Motif	3	15	15	100	0.0071	1
Terpenoid-backbone-biosynthesis	Terpenoid Backbone Biosynthesis	6	18	17	94.44	0.031	1
Alkaloid-secondary-metabolite-biosynth	Alkaloid And Other Secondary Metabolite Biosynthesis	4	30	28	93.33	2.9e-05	1
Other-amino-acid-metabolism	Other Amino Acid Metabolism	3	12	11	91.67	1	1
Phenylpropanoid-flavonoid-biosynthesis	Phenylpropanoid And Flavonoid Biosynthesis	3	11	10	90.91	1	1
Cysteine-and-methionine-metabolism	Cysteine And Methionine Metabolism	6	30	27	90	0.00034	1
Serine-and-threonine-metabolism	Serine And Threonine Metabolism	2	9	8	88.89	1	1
Pyrimidine-metabolism	Pyrimidine Metabolism	3	20	17	85	0.3	1
Carbon-fixation	Carbon Fixation	13	66	56	84.85	7.6e-08	1
Other-carbohydrate-metabolism	Other Carbohydrate Metabolism	6	44	37	84.09	2.9e-05	1
Nucleotide-and-amino-acid-metabolism	Nucleotide And Amino Acid Metabolism	72	419	346	82.58	2.6e-56	1
Purine-metabolism	Purine Metabolism	3	28	23	82.14	0.021	1
Aromatic-amino-acid-metabolism	Aromatic Amino Acid Metabolism	11	55	45	81.82	2.2e-05	1
Polyamine-biosynthesis	Polyamine Biosynthesis	4	16	13	81.25	1	1
Central-carbohydrate-metabolism	Central Carbohydrate Metabolism	13	52	42	80.77	0.00044	1
Sulfur-metabolism	Sulfur Metabolism	1	5	4	80	1	1
Cofactor-and-vitamin-biosynthesis	Cofactor And Vitamin Biosynthesis	19	133	104	78.2	1.8e-11	1
Energy-metabolism	Energy Metabolism	24	114	89	78.07	1.3e-10	1
Structural-complex	Structural Complex	24	114	89	78.07	1.3e-10	1
Lipid-metabolism	Lipid Metabolism	14	41	31	75.61	0.072	1
Branched-chain-amino-acid-metabolism	Branched Chain Amino Acid Metabolism	2	19	14	73.68	1	1
Methane-metabolism	Methane Metabolism	9	48	35	72.92	0.042	1
Lysine-metabolism	Lysine Metabolism	7	40	29	72.5	0.4	1
Energy-Metabolism-KEGG	Energy Metabolism	8	246	167	67.89	2.9e-14	1
Other-terpenoid-biosynthesis	Other Terpenoid Biosynthesis	3	29	19	65.52	1	1
Carbohydrate-Metabolism	Carbohydrate Metabolism	15	766	496	64.75	4.1e-29	1
Lipopolysaccharide-metabolism	Lipopolysaccharide Metabolism	4	18	11	61.11	1	1
Amino-Acid-Metabolism	Amino Acid Metabolism	13	784	478	60.97	3e-20	1
Nucleotide-Metabolism	Nucleotide Metabolism	2	261	159	60.92	7.6e-05	1
Metabolism-of-Cofactors-and-Vitamins	Metabolism Of Cofactors And Vitamins	12	504	259	51.39	0.2	1
Carbohydrate-and-lipid-metabolism	Carbohydrate And Lipid Metabolism	80	382	192	50.26	1	1
Nitrogen-fixation	Nitrogen Fixation	1	2	1	50	1	1
Metabolism-of-Other-Amino-Acids	Metabolism Of Other Amino Acids	9	249	119	47.79	1	1
Sterol-biosynthesis	Sterol Biosynthesis	9	63	27	42.86	1	1
Biosynthesis-Other-Secondary-Metabolites	Biosynthesis Of Other Secondary Metabolites	21	817	339	41.49	1	1
Metabolism	Metabolism	152	6145	2534	41.24	1	2e-12
Fatty-acid-metabolism	Fatty Acid Metabolism	8	43	15	34.88	1	1
Lipid-Metabolism	Lipid Metabolism	17	713	245	34.36	1	0.0014
Metabolism-of-Terpenoids-and-Polyketides	Metabolism Of Terpenoids And Polyketides	20	848	265	31.25	1	4.4e-13
Xenobiotic-Biodegradation-and-Metabolism	Xenobiotics Biodegradation And Metabolism	20	1013	258	25.47	1	1e-37
Genetic-Information-Processing	Genetic Information Processing	22	33	6	18.18	1	1
Translation	Translation	5	33	6	18.18	1	1
Glycan-Biosynthesis-and-Metabolism	Glycan Biosynthesis And Metabolism	15	254	36	14.17	1	1.9e-21
Glycan-metabolism	Glycan Metabolism	10	51	0	0	1	6.8e-11
Glycosaminoglycan-metabolism	Glycosaminoglycan Metabolism	7	30	0	0	1	2e-05
